# Supplementary material for: The high-quality genome of lotus reveals tandem duplicate genes involved in stress response and secondary metabolites biosynthesis
Source: Hortic Res. 2023 Feb 28;10(5):uhad040. doi: 10.1093/hr/uhad040 (PMC10163359; doi:10.1093/hr/uhad040)
Supplement: Web_Material_uhad040 [file web_material_uhad040.zip]

Archive with 5 entries (5 files):
- Figure S1-S5.pdf
- Table S1.xlsx
- Table S2.xlsx
- Table S3.xlsx
- Table S4.xlsx
