# Supplementary material for: The high-quality genome of lotus reveals tandem duplicate genes involved in stress response and secondary metabolites biosynthesis
Source: Hortic Res. 2023 Feb 28;10(5):uhad040. doi: 10.1093/hr/uhad040 (PMC10163359; doi:10.1093/hr/uhad040)
Supplement: Web_Material_uhad040 [file web_material_uhad040.zip › Table S1.xlsx]

## Sheet: Sheet1
Table S1. Chromosomes length of lotus genome using HiC reads
Chr	Sequence Length (bp)
Chr1	217283546
Chr2	113486572
Chr3	110627583
Chr4	93609650
Chr5	84713000
Chr6	67945481
Chr7	58544197
Chr8	61156715
Total	807366744
