# Supplementary material for: The high-quality genome of lotus reveals tandem duplicate genes involved in stress response and secondary metabolites biosynthesis
Source: Hortic Res. 2023 Feb 28;10(5):uhad040. doi: 10.1093/hr/uhad040 (PMC10163359; doi:10.1093/hr/uhad040)
Supplement: Web_Material_uhad040 [file web_material_uhad040.zip › Table S2.xlsx]

## Sheet: Sheet1
Table S2. The mapping rate of transcriptome data to the reference genome
Tissue	Total reads	Mapping rate (%)
		CA v3	CA v2
Apex shoots	20439728	97.13	96.14
Subterranean stem	20324690	96.93	96.57
Leaf	20090251	95.67	95.24
Root	22076057	94.51	93.97
Petals	19903846	97.21	96.74
Rhizome	22825408	96.6	95.6
Cotyledon	23765471	98.27	98.03
Note: CA v3, our current genome of CA; CA v2, previous published genome of CA (Shi et al., 2020)
