# Supplementary material for: The high-quality genome of lotus reveals tandem duplicate genes involved in stress response and secondary metabolites biosynthesis
Source: Hortic Res. 2023 Feb 28;10(5):uhad040. doi: 10.1093/hr/uhad040 (PMC10163359; doi:10.1093/hr/uhad040)
Supplement: Web_Material_uhad040 [file web_material_uhad040.zip › Table S3.xlsx]

## Sheet: Sheet1
Table S3. The physical position of tandem duplicate genes involved in flavonoid and benzylisoquinoline alkaloid biosynthesis
Name	Gene model	Chr	Start	End	Annotation
4CL	NNU02g02244	2	74726929	74730750	4-coumarate--CoA ligase
4CL	NNU02g02245	2	74747164	74765637	4-coumarate--CoA ligase
4CL	NNU03g02269	3	45928704	45932135	4-coumarate--CoA ligase
4CL	NNU03g02270	3	45943294	45951032	4-coumarate--CoA ligase
4CL	NNU03g00277	3	5259694	5267954	4-coumarate--CoA ligase
4CL	NNU03g00278	3	5270404	5276359	4-coumarate--CoA ligase
ANS	NNU01g06028	1	190001212	190002925	Leucoanthocyanidin dioxygenase
ANS	NNU01g06029	1	190060654	190062153	Leucoanthocyanidin dioxygenase
CHS	NNU03g02685	3	59121692	59123846	Chalcone synthase
CHS	NNU03g02686	3	59192170	59194365	Chalcone synthase
CHS	NNU03g02687	3	59231826	59234838	Chalcone synthase
DFR	NNU05g02233	5	46702485	46719938	Dihydroflavonol 4-reductase
DFR	NNU05g02234	5	46745124	46759581	Dihydroflavonol 4-reductase
DFR	NNU05g02235	5	46766042	46771844	Dihydroflavonol 4-reductase
F3'5'H	NNU08g01154	8	46229837	46232042	Flavonoid 3',5'-hydroxylase
F3'5'H	NNU08g01155	8	46256371	46258642	Flavonoid 3',5'-hydroxylase
F3H	NNU01g00769	1	28021624	28026472	Flavanone 3-hydroxylase
F3H	NNU01g00770	1	28030933	28033912	Flavanone 3-hydroxylase
HCT	NNU06g01849	6	55327196	55331298	Shikimate O-hydroxycinnamoyltransferase
HCT	NNU06g01850	6	55334546	55338205	Shikimate O-hydroxycinnamoyltransferase
HCT	NNU07g01180	7	23616061	23617425	Shikimate O-hydroxycinnamoyltransferase
HCT	NNU07g01181	7	23633168	23634499	Shikimate O-hydroxycinnamoyltransferase
HCT	NNU07g01182	7	23634568	23634924	Shikimate O-hydroxycinnamoyltransferase
PAL	NNU06g02348	6	64735403	64735918	Phenylalanine ammonia-lyase
PAL	NNU06g02349	6	64740770	64743804	Phenylalanine ammonia-lyase
UFGT	NNU08g01375	8	52002290	52008207	Anthocyanidin 3-O-glucosyltransferase
UFGT	NNU08g01376	8	52029992	52032361	Anthocyanidin 3-O-glucosyltransferase
UFGT	NNU08g01377	8	52053987	52056356	Anthocyanidin 3-O-glucosyltransferase
UFGT	NNU08g00101	8	3089949	3094289	Anthocyanidin 3-O-glucosyltransferase 2-like
UFGT	NNU08g00102	8	3133357	3147066	Anthocyanidin 3-O-glucosyltransferase 2-like
UFGT	NNU08g00103	8	3169761	3171179	UDP-glycosyltransferase 71K1-like
6OMT1	NNU01g01023	1	42311727	42313372	Norcoclaurine 6-O-methyltransferase
6OMT2	NNU01g01024	1	42355452	42357154	Norcoclaurine 6-O-methyltransferase
CYP80	NNU02g03039	2	92827967	92832709	Corytuberine synthase
CYP80G	NNU02g03040	2	92852365	92854304	Corytuberine synthase
NCS	NNU01g06688	1	209923820	209924883	S-norcoclaurine synthase
NCS	NNU01g06689	1	209987959	209988929	S-norcoclaurine synthase
NCS	NNU01g06690	1	210054983	210056034	S-norcoclaurine synthase
NCS	NNU01g06691	1	210121270	210122240	S-norcoclaurine synthase
NCS	NNU01g06692	1	210200596	210201618	S-norcoclaurine synthase
NCS	NNU01g06693	1	210285047	210285832	S-norcoclaurine synthase
ODM	NNU07g00919	7	16731908	16744043	Codeine O-demethylase
ODM	NNU07g00920	7	16834440	16839830	Codeine O-demethylase
