# Supplementary material for: The high-quality genome of lotus reveals tandem duplicate genes involved in stress response and secondary metabolites biosynthesis
Source: Hortic Res. 2023 Feb 28;10(5):uhad040. doi: 10.1093/hr/uhad040 (PMC10163359; doi:10.1093/hr/uhad040)
Supplement: Web_Material_uhad040 [file web_material_uhad040.zip › Table S4.xlsx]

## Sheet: Sheet1
Table S4. The physical position of tandem duplicate genes involved in transporting and biosynthesis regulation of anthocyanin
Name	Gene model	Chr	Start	End	Annotation
GST	NNU01g04641	1	153436747	153439004	Glutathione S-transferase
GST	NNU01g04642	1	153443054	153443995	Glutathione S-transferase
GST	NNU01g04644	1	153446764	153448408	Glutathione S-transferase
GST	NNU01g04645	1	153452580	153454430	Glutathione S-transferase
GST	NNU03g02632	3	57139258	57140064	Glutathione S-transferase
GST	NNU03g02633	3	57145320	57146088	Glutathione S-transferase
GST	NNU03g02634	3	57159098	57160314	Glutathione S-transferase
GST	NNU03g03017	3	78768602	78769366	Glutathione S-transferase
GST	NNU03g03018	3	78795687	78797368	Glutathione S-transferase
GST	NNU03g03019	3	78840832	78842665	Glutathione S-transferase
GST	NNU03g03628	3	101035144	101035979	Glutathione S-transferase
GST	NNU03g03629	3	101061541	101062908	Glutathione S-transferase
GST	NNU04g00553	4	14043625	14045302	Glutathione S-transferase
GST	NNU04g00554	4	14050121	14051709	Glutathione S-transferase
GST	NNU04g02454	4	76779284	76780029	Glutathione S-transferase
GST	NNU04g02455	4	76783576	76785999	Glutathione S-transferase
GST	NNU08g01405	8	52539363	52549698	Glutathione S-transferase
GST	NNU08g01406	8	52552594	52553345	Glutathione S-transferase
GST	NNU08g01407	8	52556426	52557255	Glutathione S-transferase
MYB	NNU01g00842	1	31890363	31893334	Transcription factor MYB90-like
MYB	NNU01g00843	1	31899032	31901529	Transcription factor MYB90-like
MYB	NNU01g00844	1	31927220	31929834	Transcription factor MYB90-like
MYB	NNU01g01420	1	60746994	60776339	MYB family Transcription factor PHL7-like
MYB	NNU01g01421	1	60793836	60801298	MYB family Transcription factor PHL7-like
MYB	NNU01g02034	1	76743710	76745934	MYB-related protein 308-like
MYB	NNU01g02035	1	76760583	76761865	MYB-related protein MYB4-like
MYB	NNU01g02980	1	106683523	106684891	Transcription factor MYB93-LIKE
MYB	NNU01g02981	1	106716509	106717595	Transcription repressor MYB4-like
MYB	NNU01g04077	1	138099778	138101452	MYB-related protein MYB4-like
MYB	NNU01g04078	1	138140272	138141693	MYB-related protein 308-like
MYB	NNU01g06683	1	209672853	209674884	MYB-related protein 315-like
MYB	NNU01g06684	1	209750277	209751501	Transcription factor MYB39-like
MYB	NNU01g06685	1	209766717	209790748	Transcription factor MYB39-like
MYB	NNU02g03508	2	102493189	102494792	Myb family transcription factor
MYB	NNU02g03509	2	102506829	102508317	Myb family transcription factor
MYB	NNU04g01659	4	60665970	60667713	MYB-related protein 330-like
MYB	NNU04g01660	4	60689122	60691164	MYB-related protein 330-like
MYB	NNU04g01662	4	60731734	60733418	MYB-related protein 330-like
MYB	NNU04g01663	4	60752296	60760058	MYB-related protein 330-like
MYB	NNU04g01664	4	60795963	60797437	Transcription factor MYB113-like
MYB	NNU05g00758	5	14050943	14052117	Transcription factor MYB39-like
MYB	NNU05g00759	5	14080639	14081865	Transcription factor MYB39-like
MYB	NNU06g02372	6	65248832	65251728	MYB-related protein Zm38-like
MYB	NNU06g02371	6	65203663	65205314	MYB-related protein MYB4-like
MYB	NNU07g01546	7	43159641	43160868	Transcription repressor MYB6-like
MYB	NNU07g01547	7	43168208	43169427	Transcription repressor MYB6-like
MYB	NNU07g01548	7	43177154	43178363	Transcription repressor MYB6-like
UGT	NNU01g00249	1	8639395	8641331	UDP-glycosyltransferase 74G1-like
UGT	NNU01g00250	1	8683862	8685644	UDP-glycosyltransferase 74F2-like
UGT	NNU01g00251	1	8726825	8728356	UDP-glycosyltransferase 74F2-like
UGT	NNU01g02325	1	84803300	84805401	UDP-glycosyltransferase 79B30-like
UGT	NNU01g02326	1	84865898	84867977	UDP-glycosyltransferase 79B30-like
UGT	NNU01g02808	1	101922085	101923933	UDP-glycosyltransferase 91C1-like
UGT	NNU01g02809	1	101956914	101958602	UDP-glycosyltransferase 91C1-like
UGT	NNU01g03449	1	120528169	120530179	UDP-glycosyltransferase 84B2-like
UGT	NNU01g03450	1	120536540	120538462	UDP-glucosyltransferase
UGT	NNU01g05698	1	181335940	181338006	UDP-glycosyltransferase 88B1-like
UGT	NNU01g05699	1	181378155	181378674	UDP-glycosyltransferase 88A1-like
UGT	NNU02g00637	2	22053189	22055528	UDP-glycosyltransferase 88F3-like
UGT	NNU02g00638	2	22077650	22079386	UDP-glycosyltransferase 88F3-like
UGT	NNU03g01058	3	19242861	19245735	UDP-glycosyltransferase 89B1-like
UGT	NNU03g01059	3	19263943	19266221	UDP-glycosyltransferase 89B2-like
UGT	NNU03g01060	3	19268571	19279032	UDP-glycosyltransferase 89B2-like
UGT	NNU03g03282	3	89893735	89906505	UDP-glycosyltransferase 83A1-like
UGT	NNU03g03283	3	89959550	89961734	UDP-glycosyltransferase 83A1-like
UGT	NNU03g03284	3	89985003	89987617	UDP-glycosyltransferase 83A1-like
UGT	NNU03g03285	3	90013333	90014756	UDP-glycosyltransferase 83A1-like
UGT	NNU04g02709	4	81448236	81450020	UDP-glycosyltransferase 90A1-like
UGT	NNU04g02710	4	81457938	81459353	UDP-glycosyltransferase 90A1-like
UGT	NNU07g01328	7	28263239	28265609	UDP-glycosyltransferase 73B4-like
UGT	NNU07g01329	7	28310535	28312212	UDP-glycosyltransferase 90A1-like
